# Supplementary material for: Pre-treatment functional connectivity of the cingulate cortex predicts anti-suicidal effects of serial ketamine infusions
Source: Eur Psychiatry. 2023 Mar 31;66(1):e31. doi: 10.1192/j.eurpsy.2023.19 (PMC10134448; doi:10.1192/j.eurpsy.2023.19)
Supplement: Supplementary file 1 [file epasup.zip › S0924933823000196sup002.xlsx]

## Sheet: Sheet1
Supplementary Table 1. Results of ROC curve analysis of SI remission.
Independent variables	AUC	Cut-off	Sensitivity	Specificity	Youden index
Right pgACC-Left MOG	0.723	0.045	0.68	0.733	0.413
Right aMCC-Right PoG	0.896	0.032	0.76	0.867	0.627
Right aMCC-Left PoG	0.896	-0.093	0.96	0.8	0.76
Combination of Right pgACC-Left MOG, Right aMCC-Right PoG and Right aMCC-Left PoG	0.923	0.782	0.76	0.933	0.693
Abbreviations: ROC, receiver operating characteristic; AUC, area under curve.
